# Supplementary material for: Feeding a Bitter Mix of Gentian and Grape Seed Extracts with Caffeine Reduces Appetite and Body Fat Deposition and Improves Meat Colour in Pigs
Source: Animals (Basel). 2025 Jul 18;15(14):2129. doi: 10.3390/ani15142129 (PMC12291743; doi:10.3390/ani15142129)
Supplement: Supplementary file 1 [file animals-15-02129-s001.zip]

Archive with 1 entries (1 files):
- animals-3746746-supplementary.pdf
